# Supplementary material for: Immune Cell Networks Uncover Candidate Biomarkers of Melanoma Immunotherapy Response
Source: J Pers Med. 2022 Jun 11;12(6):958. doi: 10.3390/jpm12060958 (PMC9225330; doi:10.3390/jpm12060958)
Supplement: Supplementary file 1 [file jpm-12-00958-s001.zip]

Archive with 3 entries (3 files):
- IMMUNETS_SupplementaryData.zip
- SupplementaryMaterial_PROOF.pdf
- SupplementaryTables_S1_S2.xlsx
